# Supplementary material for: Evolution and Predictors of Right Ventricular Failure in Fontan Patients: A Case-Control Study
Source: J Clin Med. 2025 Jun 29;14(13):4602. doi: 10.3390/jcm14134602 (PMC12250303; doi:10.3390/jcm14134602)
Supplement: Supplementary file 1 [file jcm-14-04602-s001.zip]

Archive with 1 entries (1 files):
- jcm-3700533-supplementary.pdf
